# Supplementary material for: Characterization of mitochondrial genomes in six newly sequenced species and analysis of gene rearrangements across Encyrtidae (Hymenoptera, Chalcidoidea)
Source: Zookeys. 2026 Jul 16;1285:1–19. doi: 10.3897/zookeys.1285.183757 (PMC13397058; doi:10.3897/zookeys.1285.183757)
Supplement: Supplementary material 1 — Gene organization of the mitochondrial genomes of newly sequenced species. [file zookeys-1285-001_article-183757__-s001.xls]

## Sheet: Sheet1
Table S1. Gene organization of the mitochondrial genome of six species of Encyrtidae
Species	Gene	Strand	Position		Size(bp)	Start codon	Stop codon	Intergenic Nucleotides
Blastothrix speciosa	ND2	J	1	990	990	ATA	TAA
	trnW	J	989	1064	76			-2
	trnS1	N	1119	1182	64			54
	trnN	J	1247	1313	67			64
	trnR	J	1314	1381	68			0
	trnI	N	1433	1501	69			51
	trnY	N	1514	1582	69			12
	trnC	N	1588	1665	78			5
	ND3	N	1713	2066	354	ATT	TAA	47
	trnG	N	2089	2154	66			22
	CO3	N	2172	2960	789	ATG	TAA	17
	ATP6	N	2972	3646	675	ATG	TAA	11
	ATP8	N	3640	3801	162	ATT	TAA	-7
	trnD	N	3802	3869	68			0
	trnK	J	3869	3940	72			-1
	CO2	N	3952	4623	672	ATT	TAA	11
	trnL2	N	4639	4708	70			15
	CO1	N	4815	6347	1533	ATG	TAA	106
	trnE	J	6350	6416	67			2
	trnF	N	6416	6484	69			-1
	ND5	N	6487	8157	1671	ATT	TAA	2
	trnH	N	8171	8242	72			13
	ND4	N	8249	9583	1335	ATG	TAA	6
	ND4L	N	9577	9867	291	ATA	TAA	-7
	trnT	J	9868	9933	66			0
	trnP	N	9936	9999	64			2
	ND6	J	10006	10557	552	ATG	TAA	6
	CYTB	J	10562	11698	1137	ATG	TAA	4
	trnS2	J	11697	11761	65			-2
	ND1	N	11752	12684	933	ATT	TAG	-10
	trnL1	N	12691	12757	67			6
	16S	N	12762	14079	1318			4
	trnA	N	14143	14206	64			63
	trnQ	J	14229	14299	71			22
	12S	N	14349	15160	812			49
	trnV	N	15159	15225	67			-2
	trnM	N	15231	15295	65			5
	CR		15296	17160	1865			0
Encyrtus aurantii	trnN	N	1	68	68
	trnS1	J	69	126	58			0
	trnY	J	127	195	69			0
	trnC	N	197	259	63			1
	trnW	N	259	325	67			-1
	trnI	N	327	397	71			1
	ND2	J	405	1388	984	ATT	TAA	7
	trnR	N	1397	1462	66			8
	ND3	N	1463	1811	349	ATA	T	0
	trnG	N	1812	1878	67			0
	CO3	N	1889	2683	795	ATG	TAA	10
	ATP6	N	2684	3356	673	ATG	T	0
	ATP8	N	3350	3511	162	ATT	TAA	-7
	trnD	N	3512	3576	65			0
	trnK	J	3584	3654	71			7
	CO2	N	3663	4337	675	ATT	TAA	8
	trnL2	N	4350	4415	66			12
	CO1	N	4416	5938	1523	ATT	TA	0
	trnE	J	5940	6006	67			1
	trnF	N	6006	6070	65			-1
	ND5	N	6071	7745	1675	ATT	T	0
	trnH	N	7751	7818	68			5
	ND4	N	7819	9151	1333	ATG	T	0
	ND4L	N	9145	9423	279	ATA	TAA	-7
	trnT	J	9437	9501	65			13
	trnP	N	9503	9566	64			1
	ND6	J	9574	10173	600	ATG	TAA	7
	CYTB	J	10148	11284	1137	ATG	TAA	-26
	trnS2	J	11287	11352	66			2
	ND1	N	11351	12292	942	ATT	TAA	-2
	trnL1	N	12293	12359	67			0
	16S	N	12360	13642	1283			0
	trnA	N	13638	13703	66			-5
	trnQ	N	13702	13770	69			-2
	12S	N	13771	14544	774			0
	trnV	N	14545	14612	68			0
	trnM	N	14613	14682	70			0
	CR		14683	15397	715			0
Lamennaisia ambigua	trnW	N	1	72	72
	ND2	N	86	1069	984	ATT	TAA	13
	trnI	J	1079	1147	69			9
	trnY	N	1154	1218	65			6
	trnR	J	1219	1290	72			0
	trnS1	J	1320	1379	60			29
	ND3	J	1391	1741	351	ATT	TAA	11
	trnC	J	1744	1807	64			2
	trnQ	N	1830	1895	66			22
	trnG	N	1915	1978	64			19
	trnN	J	2009	2073	65			30
	CO3	N	2074	2859	786	ATG	TAG	0
	ATP6	N	2857	3549	693	ATG	TAG	-3
	ATP8	N	3543	3704	162	ATA	TAA	-7
	trnD	N	3780	3845	66			75
	trnK	J	3846	3916	71			0
	CO2	N	3921	4598	678	ATT	TAA	4
	trnL2	N	4601	4667	67			2
	CO1	N	4712	6244	1533	ATG	TAA	44
	trnE	J	6253	6318	66			8
	trnF	N	6317	6380	64			-2
	ND5	N	6380	8044	1665	ATT	TAA	-1
	trnH	N	8045	8110	66			0
	ND4	N	8110	9444	1335	ATG	TAA	-1
	ND4L	N	9438	9725	288	ATT	TAA	-7
	trnP	J	9737	9798	62			11
	trnT	N	9802	9867	66			3
	ND6	J	9896	10435	540	ATG	TAA	28
	CYTB	J	10448	11581	1134	ATG	TAA	12
	trnS2	J	11580	11647	68			-2
	ND1	N	11638	12567	930	ATA	TAG	-10
	trnL1	N	12574	12638	65			6
	16S	N	12646	13950	1305			7
	trnA	N	13949	14012	64			-2
	12S	N	14031	14806	776			18
	trnV	N	14813	14882	70			6
	trnM	N	14880	14945	66			-3
	CR		14946	15839	894			0
Lamennaisia nobilis	trnW	N	1	66	66
	ND2	N	242	1231	990	ATT	TAA	175
	trnI	J	1234	1299	66			2
	trnY	N	1329	1395	67			29
	ND3	N	1428	1775	348	ATT	TAA	32
	trnG	N	1793	1856	64			17
	CO3	N	1920	2705	786	ATG	TAA	63
	ATP6	N	2726	3400	675	ATG	TAA	20
	ATP8	N	3394	3555	162	ATT	TAA	-7
	trnD	N	3682	3750	69			126
	trnK	J	3759	3829	71			8
	CO2	N	3834	4514	681	ATT	TAA	4
	trnL2	N	4527	4592	66			12
	CO1	N	4595	6133	1539	ATG	TAA	2
	trnE	N	6144	6209	66			10
	trnF	N	6339	6404	66			129
	ND5	N	6657	8321	1665	ATT	TAA	252
	trnH	N	8333	8401	69			11
	ND4	N	8401	9735	1335	ATG	TAA	-1
	ND4L	N	9729	10016	288	ATT	TAA	-7
	trnT	N	10029	10095	67			12
	trnP	N	10099	10164	66			3
	ND6	J	10171	10713	543	ATG	TAA	6
	CYTB	J	10737	11870	1134	ATG	TAA	23
	trnS2	N	11870	11936	67			-1
	ND1	N	11927	12862	936	ATT	TAG	-10
	trnL1	N	12863	12926	64			0
	16S	N	12927	14233	1307			0
	trnA	N	14244	14310	67			10
	12S	N	14334	15105	772			23
	trnV	N	15108	15175	68			2
	trnM	N	15176	15251	76			0
	CR		15252	15819	568			0
	trnN	N	15820	15888	69			0
	trnQ	J	15908	15975	68			19
	trnS1	J	16006	16069	64			30
	trnR	J	16071	16140	70			1
	trnC	J	16140	16213	74			-1
Cheiloneurus chinensis	trnI	N	1	67	67
	ND2	N	139	1137	999	ATA	TAG	71
	trnR	J	1164	1232	69			26
	trnQ	J	1493	1563	71			260
	ND3	N	1628	1960	333	ATA	TAG	64
	trnS1	N	2082	2140	59			121
	trnN	N	2172	2240	69			31
	trnY	J	2279	2343	65			38
	trnG	N	2351	2416	66			7
	CO3	N	2429	3214	786	ATG	TAA	12
	ATP6	N	3219	3893	675	ATG	TAA	4
	ATP8	N	3887	4045	159	ATC	TAA	-7
	trnD	N	4046	4111	66			0
	trnK	J	4206	4277	72			94
	CO2	N	4280	4954	675	ATT	TAA	2
	trnL2	N	4957	5022	66			2
	CO1	N	5045	6577	1533	ATG	TAA	22
	trnE	J	6580	6647	68			2
	trnF	N	6647	6713	67			-1
	ND5	N	6713	8380	1668	ATT	TAA	-1
	trnH	N	8387	8457	71			6
	ND4	N	8465	9796	1332	ATG	TAA	7
	ND4L	N	9790	10077	288	ATT	TAA	-7
	trnT	J	10084	10148	65			6
	trnP	N	10150	10215	66			1
	ND6	J	10220	10777	558	ATG	TAA	4
	CYTB	J	10844	11980	1137	ATG	TAA	66
	trnS2	J	11987	12050	64			6
	ND1	N	12041	12976	936	ATA	TAG	-10
	trnL1	N	12977	13041	65			0
	16S	N	13019	14323	1305			-23
	trnA	N	14346	14410	65			22
	12S	N	14409	15186	778			-2
	trnV	N	15189	15255	67			2
	trnM	N	15259	15326	68			3
	trnW	N	15422	15492	71			95
	trnC	N	15496	15564	69			3
	CR		15497	15673	177			0
Tassonia gloriae	trnY	N	1	65	65
	trnR	N	69	131	63			3
	trnN	J	130	194	65			-2
	trnI	J	204	273	70			9
	trnS1	J	273	332	60			-1
	trnW	N	336	403	68			3
	ND2	N	404	1393	990	ATT	TAA	0
	trnQ	N	1407	1475	69			13
	trnC	N	1763	1828	66			287
	ND3	N	1829	2173	345	ATT	TAA	0
	trnG	N	2180	2245	66			6
	CO3	N	2249	3034	786	ATG	TAA	3
	ATP6	N	3035	3709	675	ATG	TAA	0
	ATP8	N	3703	3861	159	ATT	TAA	-7
	trnD	N	3862	3927	66			0
	trnK	J	3936	4003	68			8
	CO2	N	3991	4680	690	ATT	TAA	-13
	trnL2	N	4683	4746	64			2
	CO1	N	4749	6278	1530	ATG	TAA	2
	trnE	J	6281	6345	65			2
	trnF	N	6345	6408	64			-1
	ND5	N	6409	8077	1669	ATA	T	0
	trnH	N	8078	8140	63			0
	ND4	N	8140	9471	1332	ATG	TAA	-1
	ND4L	N	9465	9752	288	ATT	TAA	-7
	trnT	J	9755	9817	63			2
	trnP	N	9819	9883	65			1
	ND6	J	9887	10432	546	ATG	TAA	3
	CYTB	J	10496	11632	1137	ATG	TAA	63
	trnS2	J	11632	11699	68			-1
	ND1	N	11690	12625	936	ATT	TAG	-10
	trnL1	N	12626	12688	63			0
	16S	N	12682	13974	1293			-7
	trnA	N	13972	14038	67			-3
	12S	N	14032	14813	782			-7
	trnV	N	14814	14878	65			0
	trnM	N	14877	14939	63			-2
	CR		14940	16821	1882			0
