# Supplementary material for: Characterization of mitochondrial genomes in six newly sequenced species and analysis of gene rearrangements across Encyrtidae (Hymenoptera, Chalcidoidea)
Source: Zookeys. 2026 Jul 16;1285:1–19. doi: 10.3897/zookeys.1285.183757 (PMC13397058; doi:10.3897/zookeys.1285.183757)
Supplement: Supplementary material 2 — Nucleotidae features of the mitochondrial genome of newly sequenced species. [file zookeys-1285-001_article-183757__-s002.xlsx]

## Sheet: Sheet1
Table S2. Nucleotidae features of the mitochondrial genome of newly sequenced species
Species	Regions	Length(bp)	T	C	A	G	AT	AT-Skew	GC-Skew
Blastothrix speciosa	Whole genome	17160	38.15	9.62	45.16	7.08	83.3	0.084	-0.152
	ATP6	675	45.63	9.63	33.78	10.96	79.4	-0.149	0.065
	ATP8	162	54.32	5.56	37.65	2.47	92	-0.181	-0.385
	COX1	1533	45.73	10.96	29.94	13.37	75.7	-0.209	0.099
	COX2	672	46.13	8.63	33.18	12.05	79.3	-0.163	0.165
	COX3	789	48.16	8.62	31.81	11.41	80	-0.204	0.139
	CYTB	1137	44.06	11.61	35.36	8.97	79.4	-0.11	-0.128
	ND1	933	48.12	6.11	33.76	12	81.9	-0.175	0.325
	ND2	990	48.99	6.46	41.11	3.43	90.1	-0.087	-0.306
	ND3	354	48.87	5.08	37.57	8.47	86.4	-0.131	0.25
	ND4	1335	50.79	5.02	35.13	9.06	85.9	-0.182	0.287
	ND4L	291	54.3	2.41	37.11	6.19	91.4	-0.188	0.44
	ND5	1671	51.11	5.86	35.13	7.9	86.2	-0.185	0.148
	ND6	525	44.95	6.86	44.38	3.81	89.3	-0.006	-0.286
	12S	812	46.43	3.57	43.23	6.77	89.7	-0.036	0.31
	16S	1318	46.97	4.1	40.97	7.97	87.9	-0.068	0.321
	PCGs	11094	48.07	7.64	35.04	9.25	83.1	-0.157	0.095
	tRNAs	1504	43.48	4.12	45.61	6.78	89.1	0.024	0.244
	rRNAs	2130	46.76	3.9	41.83	7.51	88.6	-0.056	0.317
Encyrtus aurantii	Whole genome	15397	37.45	10.48	45.61	6.46	83.1	0.098	-0.237
	ATP6	673	47.1	8.92	31.95	12.04	79	-0.192	0.149
	ATP8	162	54.94	4.94	33.33	6.79	88.3	-0.245	0.158
	COX1	1523	44.78	10.97	30.27	13.99	75	-0.193	0.121
	COX2	675	45.78	8.89	33.48	11.85	79.3	-0.155	0.143
	COX3	795	46.42	8.68	32.08	12.83	78.5	-0.183	0.193
	CYTB	1137	42.92	13.46	34.3	9.32	77.2	-0.112	-0.181
	ND1	942	48.2	7.01	33.33	11.46	81.5	-0.182	0.241
	ND2	984	47.46	8.33	39.33	4.88	86.8	-0.094	-0.262
	ND3	349	51	4.87	32.95	11.17	84	-0.215	0.393
	ND4	1333	51.31	5.25	32.93	10.5	84.2	-0.218	0.333
	ND4L	279	55.91	2.87	30.82	10.39	86.7	-0.289	0.568
	ND5	1675	50.99	6.51	33.31	9.19	84.3	-0.21	0.171
	ND6	600	45.17	7.33	43.67	3.83	88.8	-0.017	-0.313
	12S	774	45.09	4.13	42.76	8.01	87.9	-0.026	0.319
	16S	1283	46.06	3.9	41.23	8.81	87.3	-0.055	0.387
	PCGs	11127	47.77	8.21	33.82	10.2	81.6	-0.171	0.108
	tRNAs	1466	44	4.3	44.27	7.44	88.3	0.003	0.267
	rRNAs	2057	45.7	3.99	41.81	8.51	87.5	-0.044	0.362
Lamennaisia ambigua	Whole genome	15839	37.16	11.12	45.44	6.27	82.61	0.1	-0.279
	ATP6	675	47.11	9.33	32.3	11.26	79.41	-0.187	0.094
	ATP8	162	45.68	4.32	44.44	5.56	90.12	-0.014	0.125
	COX1	1533	44.1	10.83	30.2	14.87	74.3	-0.187	0.157
	COX2	678	43.81	9.14	33.04	14.01	76.84	-0.14	0.21
	COX3	786	47.33	8.78	30.92	12.98	78.24	-0.21	0.193
	CYTB	1134	42.59	13.67	33.77	9.96	76.37	-0.115	-0.157
	ND1	930	48.49	6.24	31.08	14.19	79.57	-0.219	0.389
	ND2	984	53.76	5.59	33.03	7.62	86.79	-0.239	0.154
	ND3	351	42.17	9.97	37.04	10.83	79.2	-0.065	0.041
	ND4	1335	48.61	5.02	34.83	11.54	83.45	-0.165	0.394
	ND4L	288	51.74	2.08	37.15	9.03	88.89	-0.164	0.625
	ND5	1665	49.85	5.89	32.97	11.29	82.82	-0.204	0.315
	ND6	540	48.89	8.33	38.52	4.26	87.41	-0.119	-0.324
	12S	776	44.46	4.25	44.2	7.09	88.66	-0.003	0.25
	16S	1305	43.91	4.21	42.15	9.73	86.05	-0.02	0.396
	PCGs	11061	47.4	8	33.2	11.4	80.6	-0.176	0.175
	tRNAs	1458	43.9	6.1	44.5	5.4	88.4	0.007	-0.061
	rRNAs	2081	44.2	5	43.3	7.4	87.5	-0.01	0.194
Lamennaisia nobilis	Whole genome	16213	37.33	9.88	46.45	6.33	83.78	0.109	-0.219
	ATP6	675	33.78	10.52	47.56	8.15	81.33	0.169	-0.127
	ATP8	162	35.8	8.02	52.47	3.7	88.27	0.189	-0.368
	COX1	1539	30.02	14.94	44.25	10.79	74.27	0.192	-0.162
	COX2	681	36.71	12.19	43.32	7.78	80.03	0.083	-0.221
	COX3	786	30.41	12.85	48.35	8.4	78.75	0.228	-0.21
	CYTB	1134	43.3	12.87	34.57	9.26	77.87	-0.112	-0.163
	ND1	936	31.52	11.65	50.43	6.41	81.94	0.231	-0.29
	ND2	990	33.23	8.38	49.8	8.59	83.03	0.2	0.012
	ND3	348	35.06	10.92	50.29	3.74	85.34	0.178	-0.49
	ND4	1335	33.71	11.54	49.14	5.62	82.85	0.186	-0.345
	ND4L	288	37.15	8.33	52.43	2.08	89.58	0.171	-0.6
	ND5	1665	33.45	10.15	49.97	6.43	83.42	0.198	-0.225
	ND6	543	46.22	7.92	42.36	3.5	88.58	-0.044	-0.387
	12S	772	41.45	6.99	47.93	3.63	89.38	0.072	-0.317
	16S	1307	41.93	7.65	46.37	4.06	88.29	0.05	-0.307
	PCGs	11082	34.6	11.4	46.6	7.4	81.2	0.148	-0.213
	tRNAs	1490	44.8	4	44.1	7.1	88.9	-0.008	0.279
	rRNAs	2079	46.9	3.9	41.8	7.4	88.7	-0.057	0.31
Cheiloneurus chinensis	Whole genome	15673	35.79	11.2	46.74	6.27	82.53	0.132679	-0.282198
	ATP6	675	31.11	11.56	48.3	9.04	79.41	0.216471	-0.12233
	ATP8	159	35.8491	6.28931	50.9434	6.91824	86.7925	0.173913	0.047619
	COX1	1533	28.6367	15.2642	45.0098	11.0894	73.6464	0.222321	-0.158416
	COX2	675	33.3333	13.1852	45.1852	8.2963	78.5185	0.150943	-0.227586
	COX3	786	28.626	16.4122	46.3104	8.6514	74.9364	0.235993	-0.309645
	CYTB	1137	39.4899	15.1275	35.2682	10.1143	74.7581	-0.0564706	-0.198606
	ND1	936	33.4402	13.5684	46.9017	6.08974	80.3419	0.167553	-0.380435
	ND2	999	34.9349	7.50751	52.4525	5.10511	87.3874	0.200458	-0.190476
	ND3	333	31.5315	14.1141	48.9489	5.40541	80.4805	0.216418	-0.446154
	ND4	1332	33.3333	12.2372	48.7237	5.70571	82.0571	0.187557	-0.364017
	ND4L	288	36.1111	9.375	52.0833	2.43056	88.1944	0.181102	-0.588235
	ND5	1668	32.3741	11.0911	50.8993	5.63549	83.2734	0.222462	-0.326165
	ND6	558	44.8029	8.96057	42.4731	3.76344	87.276	-0.026694	-0.408451
	12S	778	40.874	9.6401	45.5013	3.98458	86.3753	0.0535714	-0.415094
	16S	1282	40.1716	9.51638	46.0998	4.21217	86.2715	0.0687161	-0.386364
	PCGs	11079	33.4868	12.5102	46.7371	7.266	80.2238	0.165167	-0.265176
	tRNAs	1474	41.6554	8.48033	45.0475	4.81682	86.7028	0.0391236	-0.27551
	rRNAs	2060	40.4369	9.56311	45.8738	4.12621	86.3107	0.0629921	-0.397163
Tassonia gloriae	Whole genome	16821	36.58	11.97	44.73	6.72	81.3	0.1	-0.281
	ATP6	675	44.89	10.22	32.3	12.59	77.2	-0.163	0.104
	ATP8	159	47.8	6.29	37.11	8.81	84.9	-0.126	0.167
	COX1	1530	44.38	11.24	28.04	16.34	72.4	-0.226	0.185
	COX2	690	44.64	8.12	31.59	15.65	76.2	-0.171	0.317
	COX3	786	45.55	9.8	29.26	15.39	74.8	-0.218	0.222
	CYTB	1137	42.04	14.51	33.25	10.2	75.3	-0.117	-0.174
	ND1	936	46.79	6.94	32.59	13.68	79.4	-0.179	0.326
	ND2	990	52.63	4.95	33.13	9.29	85.8	-0.227	0.305
	ND3	345	48.41	7.54	29.28	14.78	77.7	-0.246	0.325
	ND4	1332	48.57	6.23	32.81	12.39	81.4	-0.194	0.331
	ND4L	288	52.78	2.08	32.99	12.15	85.8	-0.231	0.707
	ND5	1669	47.51	6.77	33.91	11.8	81.4	-0.167	0.271
	ND6	546	45.97	12.27	37.18	4.58	83.2	-0.106	-0.457
	12S	782	43.22	3.71	43.22	9.85	86.4	0	0.453
	16S	1293	44.47	4.18	42	9.36	86.5	-0.029	0.383
	PCGs	11083	46.65	8.64	32.19	12.52	78.8	-0.183	0.183
	tRNAs	1436	43.8	4.53	43.18	8.5	87	-0.007	0.305
	rRNAs	2075	44	4	42.46	9.54	86.5	-0.018	0.409
